# Supplementary material for: Construction and Validation of the Intimate Images Diffusion Scale Among Adolescents
Source: Front Psychol. 2019 Jun 28;10:1485. doi: 10.3389/fpsyg.2019.01485 (PMC6611224; doi:10.3389/fpsyg.2019.01485)
Supplement: Supplementary file 1 [file Data_Sheet_1.ZIP]

Archive with 1 entries (1 files):
- DATA.sav
